# Supplementary material for: Carnitine Intake and Serum Levels Associate Positively with Postnatal Growth and Brain Size at Term in Very Preterm Infants
Source: Nutrients. 2022 Nov 9;14(22):4725. doi: 10.3390/nu14224725 (PMC9696952; doi:10.3390/nu14224725)
Supplement: Supplementary file 1 [file nutrients-14-04725-s001.zip]

Archive with 1 entries (1 files):
- nutrients-1997596-supplementary.pdf
